# Supplementary material for: What Is the Importance of Electrocardiography in the Routine Screening of Patients with Repaired Tetralogy of Fallot?
Source: J Clin Med. 2021 Sep 22;10(19):4298. doi: 10.3390/jcm10194298 (PMC8509678; doi:10.3390/jcm10194298)
Supplement: Supplementary file 1 [file jcm-10-04298-s001.zip]

Archive with 1 entries (1 files):
- jcm-1374481-supplementary.pdf
